# Supplementary material for: Psychiatric factors predict type 2 diabetes mellitus in US Veterans
Source: Schizophrenia (Heidelb). 2025 Apr 17;11(1):63. doi: 10.1038/s41537-025-00616-y (PMC12003899; doi:10.1038/s41537-025-00616-y)
Supplement: Supplementary file 2 — Supplemental Table 1 [file 41537_2025_616_MOESM2_ESM.xlsx]

## Sheet: Table Legend
SUPPLEMENTAL TABLE 1. Definitions and Descriptions of Variables Pertaining to Diagnoses and Medications. Tab1 depicts general information about phenotype definitions for psychiatric disorders and T2D. Tab2 is information pertaining to demographic variables. Tab3 shows diagnostic codes for psychiatric disorders. Tab4 displays the list of medications used to primarily treat psychosis or depression …

## Sheet: GENERAL INFO
Phenotype Definitions
Diagnoses determined using the greatest number of ICD codes. Any instability or heterogeneity of ICD diagnoses will be handled by a criterion for presence of 2 out of 3 outpatient and/or inpatient encounter diagnoses (or equivalent percentage for more frequent visits) linked to medication prescriber (most recent 12 months of records per case, or if less than 3 during the prior 12-month period, re…
Psychiatric disorders.
Phenotypes (below) will be defined using psychiatrist encounter- and date-linked ICD9/ICD10 codes. In the case of ties, diagnosis will be given in the following order SZ>SZA>BP. MDD diagnoses determined after SZ, SZA, and BP diagnoses made.
Schizophrenia (SZ): Documented ICD9 or ICD10 codes
Schizoaffective Disorder (SZA): Documented ICD9 or ICD10 codes
Bipolar Disorders (BP): Documented ICD9 or ICD10 codes
Major Depression (MDD): Documented ICD9 or ICD10 codes
Type 2 Diabetes (T2D) and pre-T2D.
T2D: (1) Documented ICD9 or ICD10 codes AND (2) exclude if patient has a Type 1 Diabetes diagnosis
Pre-T2D: (1) HbA1c level range, 5.7%-6.4% in EHR AND (2) NOT meeting criteria for Type 2 Diabetes or Type 1 Diabetes diagnosis AND (3) No history of antidiabetic medication (CDW from pharmacy benefits management [PBM] records).
Type 1 Diagnosis: Documented ICD9 or ICD10 codes

## Sheet: DEMOGRAPHICS
Sex	Male/Female
BMI	EHR last reported; kg/m2
Age	As reported in year 2019 or the year of death; years
Weight	Median weight between 2009-2019; pounds
Race/ethnicity	self-reported into six pre-defined categories
African American
American Indian
Asian
Hispanic/Latinx
Native Hawaiian/Pacific Islander
Other	Includes the following: Unknown, and individuals reporting >1 category
White
Marital Status	self-reported into five pre-defined categories
Divorced
Married
Never
Separated
Unknown	Not reported
Widowed
RUCC (Rural-Urban Continuum Code	Based on ZIP code reported as contained within a county; each county is classified as either 1) metropolitan ("urban" defined as codes 1-3) by the population size of that metro area, or 2) non-metropolitan ("rural" defined as codes 4-9) by the degree of urbanization and proximity to a metro area. Populations estimated during last reported year (2013). https://www.ers.usda.gov/data-products/rural-…

## Sheet: Psychiatric-Dx_ICD
Disorder Category	ICD Code (9 or 10)	Disorder
bipolar disorder	293.83	MOOD DISORDER OTHER DIS
bipolar disorder	293.83	ORGANIC AFFECTIVE SYND
bipolar disorder	296	BIPOL I SINGLE MANIC NOS
bipolar disorder	296	MANIC DISORDER-UNSPEC
bipolar disorder	296.01	BIPOL I SINGLE MANC-MILD
bipolar disorder	296.01	MANIC DISORDER-MILD
bipolar disorder	296.02	BIPOL I SINGLE MANIC-MOD
bipolar disorder	296.02	MANIC DISORDER-MOD
bipolar disorder	296.03	BIPOL I SING-SEV W/O PSY
bipolar disorder	296.03	MANIC DISORDER-SEVERE
bipolar disorder	296.04	BIPO I SIN MAN-SEV W PSY
bipolar disorder	296.04	MANIC DIS-SEVERE W PSYCH
bipolar disorder	296.05	BIPOL I SING MAN REM NOS
bipolar disorder	296.05	MANIC DIS-PARTIAL REMISS
bipolar disorder	296.06	BIPOL I SINGLE MANIC REM
bipolar disorder	296.06	MANIC DIS-FULL REMISSION
bipolar disorder	296.1	RECUR MANIC DIS-UNSPEC
bipolar disorder	296.11	RECUR MANIC DIS-MILD
bipolar disorder	296.12	RECUR MANIC DIS-MOD
bipolar disorder	296.13	RECUR MANIC DIS-SEVERE
bipolar disorder	296.14	RECUR MANIC-SEV W PSYCHO
bipolar disorder	296.15	RECUR MANIC-PART REMIS
bipolar disorder	296.16	RECUR MANIC-FULL REMISS
bipolar disorder	296.4	BIPOL AFF, MANIC-UNSPEC
bipolar disorder	296.4	BIPOL I CURRNT MANIC NOS
bipolar disorder	296.41	BIPOL I CURNT MANIC-MILD
bipolar disorder	296.41	BIPOLAR AFF, MANIC-MILD
bipolar disorder	296.42	BIPOL I CURRNT MANIC-MOD
bipolar disorder	296.42	BIPOLAR AFFEC, MANIC-MOD
bipolar disorder	296.43	BIPOL AFF, MANIC-SEVERE
bipolar disorder	296.43	BIPOL I MANC-SEV W/O PSY
bipolar disorder	296.44	BIPOL I MANIC-SEV W PSY
bipolar disorder	296.44	BIPOL MANIC-SEV W PSYCH
bipolar disorder	296.45	BIPOL AFF MANIC-PART REM
bipolar disorder	296.45	BIPOL I CUR MAN PART REM
bipolar disorder	296.46	BIPOL AFF MANIC-FULL REM
bipolar disorder	296.46	BIPOL I CUR MAN FULL RE
bipolar disorder	296.5	BIPOL I CUR DEPRES NOS
bipolar disorder	296.5	BIPOLAR AFF, DEPR-UNSPEC
bipolar disorder	296.51	BIPOL I CUR DEPRESS-MILD
bipolar disorder	296.51	BIPOLAR AFFEC, DEPR-MILD
bipolar disorder	296.52	BIPOL I CUR DEPRESS-MOD
bipolar disorder	296.52	BIPOLAR AFFEC, DEPR-MOD
bipolar disorder	296.53	BIPOL AFF, DEPR-SEVER
bipolar disorder	296.53	BIPOL I CURR DEP W/O PSY
bipolar disorder	296.54	BIPOL DEPR-SEV W PSYCH
bipolar disorder	296.54	BIPOL I CURRNT DEP W PSY
bipolar disorder	296.55	BIPOL AFF DEPR-PART REM
bipolar disorder	296.55	BIPOL I CUR DEP REM NOS
bipolar disorder	296.56	BIPOL AFF DEPR-FULL REM
bipolar disorder	296.56	BIPOL I CURRNT DEP REMIS
bipolar disorder	296.6	BIPOL AFF, MIXED-UNSPEC
bipolar disorder	296.6	BIPOL I CURRNT MIXED NOS
bipolar disorder	296.61	BIPOL I CURRNT MIX-MILD
bipolar disorder	296.61	BIPOLAR AFF, MIXED-MILD
bipolar disorder	296.62	BIPOL I CURRNT MIXED-MOD
bipolar disorder	296.62	BIPOLAR AFFEC, MIXED-MOD
bipolar disorder	296.63	BIPOL AFF, MIXED-SEVERE
bipolar disorder	296.63	BIPOL I CUR MIX W/O PSY
bipolar disorder	296.64	BIPOL I CUR MIXED W PSY
bipolar disorder	296.64	BIPOL MIXED-SEV W PSYCH
bipolar disorder	296.65	BIPOL AFF, MIX-PART REM
bipolar disorder	296.65	BIPOL I CUR MIX-PART REM
bipolar disorder	296.66	BIPOL AFF, MIX-FULL REM
bipolar disorder	296.66	BIPOL I CUR MIXED REMISS
bipolar disorder	296.7	BIPOLAR AFFECTIVE NOS
bipolar disorder	296.7	BIPOLOR I CURRENT NOS
bipolar disorder	296.8	BIPOLAR DISORDER NOS
bipolar disorder	296.8	MANIC-DEPRESSIVE NOS
bipolar disorder	296.81	ATYPICAL MANIC DISORDER
bipolar disorder	296.89	BIPOLAR DISORDER NEC
bipolar disorder	296.89	MANIC-DEPRESSIVE NEC
bipolar disorder	296.9	AFFECTIVE PSYCHOSIS NOS
bipolar disorder	296.9	EPISODIC MOOD DISORD NOS
bipolar disorder	296.99	AFFECTIVE PSYCHOSES NEC
bipolar disorder	296.99	EPISODIC MOOD DISORD NEC
bipolar disorder	F30.10	Manic episode without psychotic symptoms, unspecified
bipolar disorder	F30.11	Manic episode without psychotic symptoms, mild
bipolar disorder	F30.12	Manic episode without psychotic symptoms, moderate
bipolar disorder	F30.13	Manic episode, severe, without psychotic symptoms
bipolar disorder	F30.2	Manic episode, severe with psychotic symptoms
bipolar disorder	F30.8	Other manic episodes
bipolar disorder	F30.9	Manic episode, unspecified
bipolar disorder	F31.0	Bipolar disorder, current episode hypomanic
bipolar disorder	F31.10	Bipolar disord, crnt episode manic w/o psych features, unspe
bipolar disorder	F31.11	Bipolar disord, crnt episode manic w/o psych features, mild
bipolar disorder	F31.12	Bipolar disord, crnt episode manic w/o psych features, mod
bipolar disorder	F31.13	Bipolar disord, crnt epsd manic w/o psych features, severe
bipolar disorder	F31.2	Bipolar disord, crnt episode manic severe w psych
bipolar disorder	F31.30	Bipolar disord, crnt epsd depress, mild or mod severt, unsp
bipolar disorder	F31.31	Bipolar disorder, current episode depressed, mild
bipolar disorder	F31.32	Bipolar disorder, current episode depressed, moderate
bipolar disorder	F31.4	Bipolar disord, crnt epsd depress, sev, w/o psych features
bipolar disorder	F31.5	Bipolar disord, crnt epsd depress, severe, w psych fetures
bipolar disorder	F31.60	Bipolar disorder, current episode mixed, unspecified
bipolar disorder	F31.61	Bipolar disorder, current episode mixed, mild
bipolar disorder	F31.62	Bipolar disorder, current episode mixed, moderate
bipolar disorder	F31.63	Bipolar disord, crnt epsd mixed, severe, w/o psych
bipolar disorder	F31.64	Bipolar disord, crnt episode mixed, severe, w psych
bipolar disorder	F31.70	Bipolar disord, currently in remis, most recent episode unsp
bipolar disorder	F31.71	Bipolar disord, in partial remis, most recent epsd hypomanic
bipolar disorder	F31.72	Bipolar disord, in full remis, most recent episode hypomanic
bipolar disorder	F31.73	Bipolar disord, in partial remis, most recent episode manic
bipolar disorder	F31.74	Bipolar disorder, in full remis, most recent episode manic
bipolar disorder	F31.75	Bipolar disord, in partial remis, most recent epsd depress
bipolar disorder	F31.76	Bipolar disorder, in full remis, most recent episode depress
bipolar disorder	F31.77	Bipolar disord, in partial remis, most recent episode mixed
bipolar disorder	F31.78	Bipolar disorder, in full remis, most recent episode mixed
bipolar disorder	F31.81	Bipolar II disorder
bipolar disorder	F31.89	Other bipolar disorder
bipolar disorder	F31.9	Bipolar disorder, unspecified
Schizophrenia	295	SIMPL SCHIZOPHREN-UNSPEC
Schizophrenia	295.01	SIMPL SCHIZOPHREN-SUBCHR
Schizophrenia	295.02	SIMPLE SCHIZOPHREN-CHR
Schizophrenia	295.03	SIMP SCHIZ-SUBCHR/EXACER
Schizophrenia	295.04	SIMPL SCHIZO-CHR/EXACERB
Schizophrenia	295.05	SIMPL SCHIZOPHREN-REMISS
Schizophrenia	295.1	DISORGANIZED SCHIZO-UNSP
Schizophrenia	295.11	DISORGANIZED SCHIZO-SUBCHRONIC
Schizophrenia	295.12	DISORGANIZED SCHIZO-CHRONIC
Schizophrenia	295.14	DISORG SCHIZO-CHR/EXACERB
Schizophrenia	295.3	PARANOID SCHIZO-UNSPEC
Schizophrenia	295.31	PARANOID SCHIZO-SUBCHR
Schizophrenia	295.32	PARANOID SCHIZO-CHRONIC
Schizophrenia	295.33	PARAN SCHIZO-SUBCHR/EXAC
Schizophrenia	295.34	PARAN SCHIZO-CHR/EXACERB
Schizophrenia	295.35	PARANOID SCHIZO-REMISS
Schizophrenia	295.5	LATENT SCHIZOPHREN-UNSP
Schizophrenia	295.52	LATENT SCHIZOPHREN-CHR
Schizophrenia	295.53	LAT SCHIZO-SUBCHR/EXACER
Schizophrenia	295.54	LATENT SCHIZO-CHR/EXACER
Schizophrenia	295.6	RESID SCHIZOPHREN-UNSP
Schizophrenia	295.6	SCHIZOPHR DIS RESID NOS
Schizophrenia	295.61	RESID SCHIZOPHREN-SUBCHR
Schizophrenia	295.61	SCHIZOPH DIS RESID-SUBCH
Schizophrenia	295.62	RESIDUAL SCHIZOPHREN-CHR
Schizophrenia	295.62	SCHIZOPHR DIS RESID-CHR
Schizophrenia	295.63	RESID SCHIZO-SUBCHR/EXAC
Schizophrenia	295.64	RESID SCHIZO-CHR/EXACERB
Schizophrenia	295.64	SCHIZOPH RESID-CHRO/EXAC
Schizophrenia	295.65	RESID SCHIZOPHREN-REMISS
Schizophrenia	295.65	SCHIZOPH DIS RESID-REMIS
Schizophrenia	295.8	SCHIZOPHRENIA OTH-UNSPEC
Schizophrenia	295.81	SCHIZOPHRENIA OTH-SUBCHR
Schizophrenia	295.82	SCHIZOPHRENIA OTH-CHR
Schizophrenia	295.84	SCHIZO OTH-CHR/EXACERB
Schizophrenia	295.85	SCHIZOPHRENIA OTH-REMISS
Schizophrenia	F20.0	Paranoid schizophrenia
Schizophrenia	F20.1	Disorganized schizophrenia
Schizophrenia	F20.2	Catatonic schizophrenia
Schizophrenia	F20.3	Undifferentiated schizophrenia
Schizophrenia	F20.5	Residual schizophrenia
Schizophrenia	F20.89	Other schizophrenia
Schizophrenia	F20.9	Schizophrenia, unspecified
Schizoaffective Disorder	295.7	SCHIZOAFFECTIVE DIS NOS
Schizoaffective Disorder	295.7	SCHIZOAFFECTIVE-UNSPEC
Schizoaffective Disorder	295.71	SCHIZOAFFECTIVE-SUBCHR
Schizoaffective Disorder	295.71	SCHIZOAFFECTV DIS-SUBCHR
Schizoaffective Disorder	295.72	SCHIZOAFFECTIVE DIS-CHR
Schizoaffective Disorder	295.72	SCHIZOAFFECTIVE-CHRONIC
Schizoaffective Disorder	295.73	SCHIZOAFF DIS-SUBCH/EXAC
Schizoaffective Disorder	295.73	SCHIZOAFF-SUBCHR/EXACER
Schizoaffective Disorder	295.74	SCHIZOAFFECT-CHR/EXACER
Schizoaffective Disorder	295.74	SCHIZOAFFTV DIS-CHR/EXAC
Schizoaffective Disorder	295.75	SCHIZOAFFECTIVE-REMISS
Schizoaffective Disorder	295.75	SCHIZOAFFECTVE DIS-REMIS
Schizoaffective Disorder	F25.0	Schizoaffective disorder, bipolar type
Schizoaffective Disorder	F25.1	Schizoaffective disorder, depressive type
Schizoaffective Disorder	F25.8	Other schizoaffective disorders
Schizoaffective Disorder	F25.9	Schizoaffective disorder, unspecified
MDD	298	DEPRESSIVE TYPE PSYCHOSIS
MDD	296.35	MAJOR DEPRESSIVE AFFECTIVE DISORDER, RECURRENT EPISODE, IN PARTIAL OR UNSPECIFIED REMISSION
MDD	296.31	MAJOR DEPRESSIVE AFFECTIVE DISORDER, RECURRENT EPISODE, MILD DEGREE
MDD	296.32	MAJOR DEPRESSIVE AFFECTIVE DISORDER, RECURRENT EPISODE, MODERATE DEGREE
MDD	296.34	MAJOR DEPRESSIVE AFFECTIVE DISORDER, RECURRENT EPISODE, SEVERE DEGREE, SPECIFIED AS WITH PSYCHOTIC B
MDD	296.33	MAJOR DEPRESSIVE AFFECTIVE DISORDER, RECURRENT EPISODE, SEVERE DEGREE, WITHOUT MENTION OF PSYCHOTIC
MDD	296.3	MAJOR DEPRESSIVE AFFECTIVE DISORDER, RECURRENT EPISODE, UNSPECIFIED DEGREE
MDD	296.25	MAJOR DEPRESSIVE AFFECTIVE DISORDER, SINGLE EPISODE, IN PARTIAL OR UNSPECIFIED REMISSION
MDD	296.21	MAJOR DEPRESSIVE AFFECTIVE DISORDER, SINGLE EPISODE, MILD DEGREE
MDD	296.22	MAJOR DEPRESSIVE AFFECTIVE DISORDER, SINGLE EPISODE, MODERATE DEGREE
MDD	296.24	MAJOR DEPRESSIVE AFFECTIVE DISORDER, SINGLE EPISODE, SEVERE DEGREE, SPECIFIED AS WITH PSYCHOTIC BEHA
MDD	296.23	MAJOR DEPRESSIVE AFFECTIVE DISORDER, SINGLE EPISODE, SEVERE DEGREE, WITHOUT MENTION OF PSYCHOTIC BEH
MDD	296.2	MAJOR DEPRESSIVE AFFECTIVE DISORDER, SINGLE EPISODE, UNSPECIFIED DEGREE
MDD	F33.2	major depressive disorder, recurrent severe without psychotic features
MDD	F33.42	major depressive disorder, recurrent, in full remission
MDD	F33.41	major depressive disorder, recurrent, in partial remission
MDD	F33.40	major depressive disorder, recurrent, in remission, unspecified
MDD	F33.0	major depressive disorder, recurrent, mild
MDD	F33.1	major depressive disorder, recurrent, moderate
MDD	F33.3	major depressive disorder, recurrent, severe with psychotic symptoms
MDD	F33.9	major depressive disorder, recurrent, unspecified
MDD	F32.5	major depressive disorder, single episode, in full remission
MDD	F32.4	major depressive disorder, single episode, in partial remission
MDD	F32.0	major depressive disorder, single episode, mild
MDD	F32.1	major depressive disorder, single episode, moderate
MDD	F32.3	major depressive disorder, single episode, severe with psychotic features
MDD	F32.2	major depressive disorder, single episode, severe without psychotic features

## Sheet: APM-ADP-MEDS
Name	Note	Group	N
Bupropion	ADP	Atypical antidepressant	87851
Nefazodone	ADP	Atypical antidepressant	3713
Clozapine	Clozapine	Clozapine	427
Chlorpromazine	APM_first generation	first generation	4091
Droperidol	APM_first generation	first generation	1
Fluphenazine	APM_first generation	first generation	1278
Haloperidol	APM_first generation	first generation	17102
Loxapine	APM_first generation	first generation	784
Molindone	APM_first generation	first generation	120
Perazine	APM_first generation	first generation	19070
Perphenazine	APM_first generation	first generation	4432
Pimozide	APM_first generation	first generation	107
Prochlorperazine	APM_first generation	first generation	0
Promazine	APM_first generation	first generation	1
Thioridazine	APM_first generation	first generation	457
Thiothixene	APM_first generation	first generation	652
Trifluoperazine	APM_first generation	first generation	0
Lithium	Lithium	Lithium	7515
Phenelzine	ADP	MAO-Inhibitor	0
Carbamazepine	mood stabilizer	mood stabilizer	8474
Divalproex	mood stabilizer	mood stabilizer	25679
Gabapentin	mood stabilizer	mood stabilizer	136951
Lamotrigine	mood stabilizer	mood stabilizer	16342
Oxcarbazepine	mood stabilizer	mood stabilizer	2621
Topiramate	mood stabilizer	mood stabilizer	25176
Valproate	mood stabilizer	mood stabilizer	1
Valproic Acid	mood stabilizer	mood stabilizer	10065
Amoxapine	APM_second generation	second generation	20
Aripiprazole	APM_second generation	second generation	25289
Asenapine	APM_second generation	second generation	82
Brexpiprazole	APM_second generation	second generation	44
Cariprazine	APM_second generation	second generation	114
Iloperidone	APM_second generation	second generation	11
Lurasidone	APM_second generation	second generation	5632
Olanzapine	APM_second generation	second generation	17976
Paliperidone	APM_second generation	second generation	1608
Quetiapine	APM_second generation	second generation	46406
Reserpine	APM_second generation	second generation	85
Risperidone	APM_second generation	second generation	28234
Ziprasidone	APM_second generation	second generation	5773
Desvenlafaxine	ADP	SNRI	685
Duloxetine	ADP	SNRI	37729
Venlafaxine	ADP	SNRI	46085
Citalopram	ADP	SSRI	90326
Escitalopram	ADP	SSRI	0
Fluoxetine	ADP	SSRI	51935
Fluvoxamine	ADP	SSRI	1274
Paroxetine	ADP	SSRI	33354
Sertraline	ADP	SSRI	99367
Trazodone	ADP	SSRI	109422
Amitriptyline	ADP	TCA	34209
Desipramine	ADP	TCA	1667
Imipramine	ADP	TCA	2295

## Sheet: Diabetes-Dx_ICD
Diabetes_Type	ICD Code (9 or 10)	Condition
T2D	250	DIABETES MELLITUS WITHOUT MENTION OF COMPLICATION, TYPE II OR UNSPECIFIED TYPE, NOT STATED AS UNCONT
T2D	250.1	DIABETES WITH KETOACIDOSIS, TYPE II OR UNSPECIFIED TYPE, NOT STATED AS UNCONTROLLED
T2D	250.12	DIABETES WITH KETOACIDOSIS, TYPE II OR UNSPECIFIED TYPE, UNCONTROLLED
T2D	250.2	DIABETES WITH HYPEROSMOLARITY, TYPE II OR UNSPECIFIED TYPE, NOT STATED AS UNCONTROLLED
T2D	250.22	DIABETES WITH HYPEROSMOLARITY, TYPE II OR UNSPECIFIED TYPE, UNCONTROLLED
T2D	250.3	DIABETES WITH OTHER COMA, TYPE II OR UNSPECIFIED TYPE, NOT STATED AS UNCONTROLLED
T2D	250.32	DIABETES WITH OTHER COMA, TYPE II OR UNSPECIFIED TYPE, UNCONTROLLED
T2D	250.4	DIABETES WITH RENAL MANIFESTATIONS, TYPE II OR UNSPECIFIED TYPE, NOT STATED AS UNCONTROLLED
T2D	250.42	DIABETES WITH RENAL MANIFESTATIONS, TYPE II OR UNSPECIFIED TYPE, UNCONTROLLED
T2D	250.5	DIABETES WITH OPHTHALMIC MANIFESTATIONS, TYPE II OR UNSPECIFIED TYPE, NOT STATED AS UNCONTROLLED
T2D	250.52	DIABETES WITH OPHTHALMIC MANIFESTATIONS, TYPE II OR UNSPECIFIED TYPE, UNCONTROLLED
T2D	250.6	DIABETES WITH NEUROLOGICAL MANIFESTATIONS, TYPE II OR UNSPECIFIED TYPE, NOT STATED AS UNCONTROLLED
T2D	250.62	DIABETES WITH NEUROLOGICAL MANIFESTATIONS, TYPE II OR UNSPECIFIED TYPE, UNCONTROLLED
T2D	250.7	DIABETES WITH PERIPHERAL CIRCULATORY DISORDERS, TYPE II OR UNSPECIFIED TYPE, NOT STATED AS UNCONTROL
T2D	250.72	DIABETES WITH PERIPHERAL CIRCULATORY DISORDERS, TYPE II OR UNSPECIFIED TYPE, UNCONTROLLED
T2D	250.8	DIABETES WITH OTHER SPECIFIED MANIFESTATIONS, TYPE II OR UNSPECIFIED TYPE, NOT STATED AS UNCONTROLLE
T2D	250.82	DIABETES WITH OTHER SPECIFIED MANIFESTATIONS, TYPE II OR UNSPECIFIED TYPE, UNCONTROLLED
T2D	250.9	DIABETES WITH UNSPECIFIED COMPLICATION, TYPE II OR UNSPECIFIED TYPE, NOT STATED AS UNCONTROLLED
T2D	250.92	DIABETES WITH UNSPECIFIED COMPLICATION, TYPE II OR UNSPECIFIED TYPE, UNCONTROLLED
T2D	E11.00	TYPE 2 DIABETES MELLITUS WITH HYPEROSMOLARITY WITHOUT NONKETOTIC HYPERGLYCEMIC-HYPEROSMOLAR COMA (NK
T2D	E11.01	TYPE 2 DIABETES MELLITUS WITH HYPEROSMOLARITY WITH COMA
T2D	E11.10	TYPE 2 DIABETES MELLITUS WITH KETOACIDOSIS WITHOUT COMA
T2D	E11.11	TYPE 2 DIABETES MELLITUS WITH KETOACIDOSIS WITH COMA
T2D	E11.21	TYPE 2 DIABETES MELLITUS WITH DIABETIC NEPHROPATHY
T2D	E11.22	TYPE 2 DIABETES MELLITUS WITH DIABETIC CHRONIC KIDNEY DISEASE
T2D	E11.29	TYPE 2 DIABETES MELLITUS WITH OTHER DIABETIC KIDNEY COMPLICATION
T2D	E11.311	TYPE 2 DIABETES MELLITUS WITH UNSPECIFIED DIABETIC RETINOPATHY WITH MACULAR EDEMA
T2D	E11.319	TYPE 2 DIABETES MELLITUS WITH UNSPECIFIED DIABETIC RETINOPATHY WITHOUT MACULAR EDEMA
T2D	E11.321	TYPE 2 DIABETES MELLITUS WITH MILD NONPROLIFERATIVE DIABETIC RETINOPATHY WITH MACULAR EDEMA
T2D	E11.3211	TYPE 2 DIABETES MELLITUS WITH MILD NONPROLIFERATIVE DIABETIC RETINOPATHY WITH MACULAR EDEMA, RIGHT E
T2D	E11.3212	TYPE 2 DIABETES MELLITUS WITH MILD NONPROLIFERATIVE DIABETIC RETINOPATHY WITH MACULAR EDEMA, LEFT EY
T2D	E11.3213	TYPE 2 DIABETES MELLITUS WITH MILD NONPROLIFERATIVE DIABETIC RETINOPATHY WITH MACULAR EDEMA, BILATER
T2D	E11.3219	TYPE 2 DIABETES MELLITUS WITH MILD NONPROLIFERATIVE DIABETIC RETINOPATHY WITH MACULAR EDEMA, UNSPECI
T2D	E11.329	TYPE 2 DIABETES MELLITUS WITH MILD NONPROLIFERATIVE DIABETIC RETINOPATHY WITHOUT MACULAR EDEMA
T2D	E11.3291	TYPE 2 DIABETES MELLITUS WITH MILD NONPROLIFERATIVE DIABETIC RETINOPATHY WITHOUT MACULAR EDEMA, RIGH
T2D	E11.3292	TYPE 2 DIABETES MELLITUS WITH MILD NONPROLIFERATIVE DIABETIC RETINOPATHY WITHOUT MACULAR EDEMA, LEFT
T2D	E11.3293	TYPE 2 DIABETES MELLITUS WITH MILD NONPROLIFERATIVE DIABETIC RETINOPATHY WITHOUT MACULAR EDEMA, BILA
T2D	E11.3299	TYPE 2 DIABETES MELLITUS WITH MILD NONPROLIFERATIVE DIABETIC RETINOPATHY WITHOUT MACULAR EDEMA, UNSP
T2D	E11.331	TYPE 2 DIABETES MELLITUS WITH MODERATE NONPROLIFERATIVE DIABETIC RETINOPATHY WITH MACULAR EDEMA
T2D	E11.3311	TYPE 2 DIABETES MELLITUS WITH MODERATE NONPROLIFERATIVE DIABETIC RETINOPATHY WITH MACULAR EDEMA, RIG
T2D	E11.3312	TYPE 2 DIABETES MELLITUS WITH MODERATE NONPROLIFERATIVE DIABETIC RETINOPATHY WITH MACULAR EDEMA, LEF
T2D	E11.3313	TYPE 2 DIABETES MELLITUS WITH MODERATE NONPROLIFERATIVE DIABETIC RETINOPATHY WITH MACULAR EDEMA, BIL
T2D	E11.3319	TYPE 2 DIABETES MELLITUS WITH MODERATE NONPROLIFERATIVE DIABETIC RETINOPATHY WITH MACULAR EDEMA, UNS
T2D	E11.339	TYPE 2 DIABETES MELLITUS WITH MODERATE NONPROLIFERATIVE DIABETIC RETINOPATHY WITHOUT MACULAR EDEMA
T2D	E11.3391	TYPE 2 DIABETES MELLITUS WITH MODERATE NONPROLIFERATIVE DIABETIC RETINOPATHY WITHOUT MACULAR EDEMA,
T2D	E11.3392	TYPE 2 DIABETES MELLITUS WITH MODERATE NONPROLIFERATIVE DIABETIC RETINOPATHY WITHOUT MACULAR EDEMA,
T2D	E11.3393	TYPE 2 DIABETES MELLITUS WITH MODERATE NONPROLIFERATIVE DIABETIC RETINOPATHY WITHOUT MACULAR EDEMA,
T2D	E11.3399	TYPE 2 DIABETES MELLITUS WITH MODERATE NONPROLIFERATIVE DIABETIC RETINOPATHY WITHOUT MACULAR EDEMA,
T2D	E11.341	TYPE 2 DIABETES MELLITUS WITH SEVERE NONPROLIFERATIVE DIABETIC RETINOPATHY WITH MACULAR EDEMA
T2D	E11.3411	TYPE 2 DIABETES MELLITUS WITH SEVERE NONPROLIFERATIVE DIABETIC RETINOPATHY WITH MACULAR EDEMA, RIGHT
T2D	E11.3412	TYPE 2 DIABETES MELLITUS WITH SEVERE NONPROLIFERATIVE DIABETIC RETINOPATHY WITH MACULAR EDEMA, LEFT
T2D	E11.3413	TYPE 2 DIABETES MELLITUS WITH SEVERE NONPROLIFERATIVE DIABETIC RETINOPATHY WITH MACULAR EDEMA, BILAT
T2D	E11.3419	TYPE 2 DIABETES MELLITUS WITH SEVERE NONPROLIFERATIVE DIABETIC RETINOPATHY WITH MACULAR EDEMA, UNSPE
T2D	E11.349	TYPE 2 DIABETES MELLITUS WITH SEVERE NONPROLIFERATIVE DIABETIC RETINOPATHY WITHOUT MACULAR EDEMA
T2D	E11.3491	TYPE 2 DIABETES MELLITUS WITH SEVERE NONPROLIFERATIVE DIABETIC RETINOPATHY WITHOUT MACULAR EDEMA, RI
T2D	E11.3492	TYPE 2 DIABETES MELLITUS WITH SEVERE NONPROLIFERATIVE DIABETIC RETINOPATHY WITHOUT MACULAR EDEMA, LE
T2D	E11.3493	TYPE 2 DIABETES MELLITUS WITH SEVERE NONPROLIFERATIVE DIABETIC RETINOPATHY WITHOUT MACULAR EDEMA, BI
T2D	E11.3499	TYPE 2 DIABETES MELLITUS WITH SEVERE NONPROLIFERATIVE DIABETIC RETINOPATHY WITHOUT MACULAR EDEMA, UN
T2D	E11.351	TYPE 2 DIABETES MELLITUS WITH PROLIFERATIVE DIABETIC RETINOPATHY WITH MACULAR EDEMA
T2D	E11.3511	TYPE 2 DIABETES MELLITUS WITH PROLIFERATIVE DIABETIC RETINOPATHY WITH MACULAR EDEMA, RIGHT EYE
T2D	E11.3512	TYPE 2 DIABETES MELLITUS WITH PROLIFERATIVE DIABETIC RETINOPATHY WITH MACULAR EDEMA, LEFT EYE
T2D	E11.3513	TYPE 2 DIABETES MELLITUS WITH PROLIFERATIVE DIABETIC RETINOPATHY WITH MACULAR EDEMA, BILATERAL
T2D	E11.3519	TYPE 2 DIABETES MELLITUS WITH PROLIFERATIVE DIABETIC RETINOPATHY WITH MACULAR EDEMA, UNSPECIFIED EYE
T2D	E11.3521	TYPE 2 DIABETES MELLITUS WITH PROLIFERATIVE DIABETIC RETINOPATHY WITH TRACTION RETINAL DETACHMENT IN
T2D	E11.3522	TYPE 2 DIABETES MELLITUS WITH PROLIFERATIVE DIABETIC RETINOPATHY WITH TRACTION RETINAL DETACHMENT IN
T2D	E11.3523	TYPE 2 DIABETES MELLITUS WITH PROLIFERATIVE DIABETIC RETINOPATHY WITH TRACTION RETINAL DETACHMENT IN
T2D	E11.3529	TYPE 2 DIABETES MELLITUS WITH PROLIFERATIVE DIABETIC RETINOPATHY WITH TRACTION RETINAL DETACHMENT IN
T2D	E11.3531	TYPE 2 DIABETES MELLITUS WITH PROLIFERATIVE DIABETIC RETINOPATHY WITH TRACTION RETINAL DETACHMENT NO
T2D	E11.3532	TYPE 2 DIABETES MELLITUS WITH PROLIFERATIVE DIABETIC RETINOPATHY WITH TRACTION RETINAL DETACHMENT NO
T2D	E11.3533	TYPE 2 DIABETES MELLITUS WITH PROLIFERATIVE DIABETIC RETINOPATHY WITH TRACTION RETINAL DETACHMENT NO
T2D	E11.3539	TYPE 2 DIABETES MELLITUS WITH PROLIFERATIVE DIABETIC RETINOPATHY WITH TRACTION RETINAL DETACHMENT NO
T2D	E11.3541	TYPE 2 DIABETES MELLITUS WITH PROLIFERATIVE DIABETIC RETINOPATHY WITH COMBINED TRACTION RETINAL DETA
T2D	E11.3542	TYPE 2 DIABETES MELLITUS WITH PROLIFERATIVE DIABETIC RETINOPATHY WITH COMBINED TRACTION RETINAL DETA
T2D	E11.3543	TYPE 2 DIABETES MELLITUS WITH PROLIFERATIVE DIABETIC RETINOPATHY WITH COMBINED TRACTION RETINAL DETA
T2D	E11.3549	TYPE 2 DIABETES MELLITUS WITH PROLIFERATIVE DIABETIC RETINOPATHY WITH COMBINED TRACTION RETINAL DETA
T2D	E11.3551	TYPE 2 DIABETES MELLITUS WITH STABLE PROLIFERATIVE DIABETIC RETINOPATHY, RIGHT EYE
T2D	E11.3552	TYPE 2 DIABETES MELLITUS WITH STABLE PROLIFERATIVE DIABETIC RETINOPATHY, LEFT EYE
T2D	E11.3553	TYPE 2 DIABETES MELLITUS WITH STABLE PROLIFERATIVE DIABETIC RETINOPATHY, BILATERAL
T2D	E11.3559	TYPE 2 DIABETES MELLITUS WITH STABLE PROLIFERATIVE DIABETIC RETINOPATHY, UNSPECIFIED EYE
T2D	E11.359	TYPE 2 DIABETES MELLITUS WITH PROLIFERATIVE DIABETIC RETINOPATHY WITHOUT MACULAR EDEMA
T2D	E11.3591	TYPE 2 DIABETES MELLITUS WITH PROLIFERATIVE DIABETIC RETINOPATHY WITHOUT MACULAR EDEMA, RIGHT EYE
T2D	E11.3592	TYPE 2 DIABETES MELLITUS WITH PROLIFERATIVE DIABETIC RETINOPATHY WITHOUT MACULAR EDEMA, LEFT EYE
T2D	E11.3593	TYPE 2 DIABETES MELLITUS WITH PROLIFERATIVE DIABETIC RETINOPATHY WITHOUT MACULAR EDEMA, BILATERAL
T2D	E11.3599	TYPE 2 DIABETES MELLITUS WITH PROLIFERATIVE DIABETIC RETINOPATHY WITHOUT MACULAR EDEMA, UNSPECIFIED
T2D	E11.36	TYPE 2 DIABETES MELLITUS WITH DIABETIC CATARACT
T2D	E11.37X1	TYPE 2 DIABETES MELLITUS WITH DIABETIC MACULAR EDEMA, RESOLVED FOLLOWING TREATMENT, RIGHT EYE
T2D	E11.37X2	TYPE 2 DIABETES MELLITUS WITH DIABETIC MACULAR EDEMA, RESOLVED FOLLOWING TREATMENT, LEFT EYE
T2D	E11.37X3	TYPE 2 DIABETES MELLITUS WITH DIABETIC MACULAR EDEMA, RESOLVED FOLLOWING TREATMENT, BILATERAL
T2D	E11.37X9	TYPE 2 DIABETES MELLITUS WITH DIABETIC MACULAR EDEMA, RESOLVED FOLLOWING TREATMENT, UNSPECIFIED EYE
T2D	E11.39	TYPE 2 DIABETES MELLITUS WITH OTHER DIABETIC OPHTHALMIC COMPLICATION
T2D	E11.40	TYPE 2 DIABETES MELLITUS WITH DIABETIC NEUROPATHY, UNSPECIFIED
T2D	E11.41	TYPE 2 DIABETES MELLITUS WITH DIABETIC MONONEUROPATHY
T2D	E11.42	TYPE 2 DIABETES MELLITUS WITH DIABETIC POLYNEUROPATHY
T2D	E11.43	TYPE 2 DIABETES MELLITUS WITH DIABETIC AUTONOMIC (POLY)NEUROPATHY
T2D	E11.44	TYPE 2 DIABETES MELLITUS WITH DIABETIC AMYOTROPHY
T2D	E11.49	TYPE 2 DIABETES MELLITUS WITH OTHER DIABETIC NEUROLOGICAL COMPLICATION
T2D	E11.51	TYPE 2 DIABETES MELLITUS WITH DIABETIC PERIPHERAL ANGIOPATHY WITHOUT GANGRENE
T2D	E11.52	TYPE 2 DIABETES MELLITUS WITH DIABETIC PERIPHERAL ANGIOPATHY WITH GANGRENE
T2D	E11.59	TYPE 2 DIABETES MELLITUS WITH OTHER CIRCULATORY COMPLICATIONS
T2D	E11.610	TYPE 2 DIABETES MELLITUS WITH DIABETIC NEUROPATHIC ARTHROPATHY
T2D	E11.618	TYPE 2 DIABETES MELLITUS WITH OTHER DIABETIC ARTHROPATHY
T2D	E11.620	TYPE 2 DIABETES MELLITUS WITH DIABETIC DERMATITIS
T2D	E11.621	TYPE 2 DIABETES MELLITUS WITH FOOT ULCER
T2D	E11.622	TYPE 2 DIABETES MELLITUS WITH OTHER SKIN ULCER
T2D	E11.628	TYPE 2 DIABETES MELLITUS WITH OTHER SKIN COMPLICATIONS
T2D	E11.630	TYPE 2 DIABETES MELLITUS WITH PERIODONTAL DISEASE
T2D	E11.638	TYPE 2 DIABETES MELLITUS WITH OTHER ORAL COMPLICATIONS
T2D	E11.641	TYPE 2 DIABETES MELLITUS WITH HYPOGLYCEMIA WITH COMA
T2D	E11.649	TYPE 2 DIABETES MELLITUS WITH HYPOGLYCEMIA WITHOUT COMA
T2D	E11.65	TYPE 2 DIABETES MELLITUS WITH HYPERGLYCEMIA
T2D	E11.69	TYPE 2 DIABETES MELLITUS WITH OTHER SPECIFIED COMPLICATION
T2D	E11.8	TYPE 2 DIABETES MELLITUS WITH UNSPECIFIED COMPLICATIONS
T2D	E11.9	TYPE 2 DIABETES MELLITUS WITHOUT COMPLICATIONS
T1D	250.01	DIABETES MELLITUS WITHOUT MENTION OF COMPLICATION, TYPE I [JUVENILE TYPE], NOT STATED AS UNCONTROLLE
T1D	250.03	DIABETES MELLITUS WITHOUT MENTION OF COMPLICATION, TYPE I [JUVENILE TYPE], UNCONTROLLED
T1D	250.11	DIABETES WITH KETOACIDOSIS, TYPE I [JUVENILE TYPE], NOT STATED AS UNCONTROLLED
T1D	250.13	DIABETES WITH KETOACIDOSIS, TYPE I [JUVENILE TYPE], UNCONTROLLED
T1D	250.21	DIABETES WITH HYPEROSMOLARITY, TYPE I [JUVENILE TYPE], NOT STATED AS UNCONTROLLED
T1D	250.23	DIABETES WITH HYPEROSMOLARITY, TYPE I [JUVENILE TYPE], UNCONTROLLED
T1D	250.31	DIABETES WITH OTHER COMA, TYPE I [JUVENILE TYPE], NOT STATED AS UNCONTROLLED
T1D	250.33	DIABETES WITH OTHER COMA, TYPE I [JUVENILE TYPE], UNCONTROLLED
T1D	250.41	DIABETES WITH RENAL MANIFESTATIONS, TYPE I [JUVENILE TYPE], NOT STATED AS UNCONTROLLED
T1D	250.43	DIABETES WITH RENAL MANIFESTATIONS, TYPE I [JUVENILE TYPE], UNCONTROLLED
T1D	250.51	DIABETES WITH OPHTHALMIC MANIFESTATIONS, TYPE I [JUVENILE TYPE], NOT STATED AS UNCONTROLLED
T1D	250.53	DIABETES WITH OPHTHALMIC MANIFESTATIONS, TYPE I [JUVENILE TYPE], UNCONTROLLED
T1D	250.61	DIABETES WITH NEUROLOGICAL MANIFESTATIONS, TYPE I [JUVENILE TYPE], NOT STATED AS UNCONTROLLED
T1D	250.63	DIABETES WITH NEUROLOGICAL MANIFESTATIONS, TYPE I [JUVENILE TYPE], UNCONTROLLED
T1D	250.71	DIABETES WITH PERIPHERAL CIRCULATORY DISORDERS, TYPE I [JUVENILE TYPE], NOT STATED AS UNCONTROLLED
T1D	250.73	DIABETES WITH PERIPHERAL CIRCULATORY DISORDERS, TYPE I [JUVENILE TYPE], UNCONTROLLED
T1D	250.81	DIABETES WITH OTHER SPECIFIED MANIFESTATIONS, TYPE I [JUVENILE TYPE], NOT STATED AS UNCONTROLLED
T1D	250.83	DIABETES WITH OTHER SPECIFIED MANIFESTATIONS, TYPE I [JUVENILE TYPE], UNCONTROLLED
T1D	250.91	DIABETES WITH UNSPECIFIED COMPLICATION, TYPE I [JUVENILE TYPE], NOT STATED AS UNCONTROLLED
T1D	250.93	DIABETES WITH UNSPECIFIED COMPLICATION, TYPE I [JUVENILE TYPE], UNCONTROLLED
T1D	E10.10	TYPE 1 DIABETES MELLITUS WITH KETOACIDOSIS WITHOUT COMA
T1D	E10.11	TYPE 1 DIABETES MELLITUS WITH KETOACIDOSIS WITH COMA
T1D	E10.21	TYPE 1 DIABETES MELLITUS WITH DIABETIC NEPHROPATHY
T1D	E10.22	TYPE 1 DIABETES MELLITUS WITH DIABETIC CHRONIC KIDNEY DISEASE
T1D	E10.29	TYPE 1 DIABETES MELLITUS WITH OTHER DIABETIC KIDNEY COMPLICATION
T1D	E10.311	TYPE 1 DIABETES MELLITUS WITH UNSPECIFIED DIABETIC RETINOPATHY WITH MACULAR EDEMA
T1D	E10.319	TYPE 1 DIABETES MELLITUS WITH UNSPECIFIED DIABETIC RETINOPATHY WITHOUT MACULAR EDEMA
T1D	E10.321	TYPE 1 DIABETES MELLITUS WITH MILD NONPROLIFERATIVE DIABETIC RETINOPATHY WITH MACULAR EDEMA
T1D	E10.3211	TYPE 1 DIABETES MELLITUS WITH MILD NONPROLIFERATIVE DIABETIC RETINOPATHY WITH MACULAR EDEMA, RIGHT E
T1D	E10.3212	TYPE 1 DIABETES MELLITUS WITH MILD NONPROLIFERATIVE DIABETIC RETINOPATHY WITH MACULAR EDEMA, LEFT EY
T1D	E10.3213	TYPE 1 DIABETES MELLITUS WITH MILD NONPROLIFERATIVE DIABETIC RETINOPATHY WITH MACULAR EDEMA, BILATER
T1D	E10.3219	TYPE 1 DIABETES MELLITUS WITH MILD NONPROLIFERATIVE DIABETIC RETINOPATHY WITH MACULAR EDEMA, UNSPECI
T1D	E10.329	TYPE 1 DIABETES MELLITUS WITH MILD NONPROLIFERATIVE DIABETIC RETINOPATHY WITHOUT MACULAR EDEMA
T1D	E10.3291	TYPE 1 DIABETES MELLITUS WITH MILD NONPROLIFERATIVE DIABETIC RETINOPATHY WITHOUT MACULAR EDEMA, RIGH
T1D	E10.3292	TYPE 1 DIABETES MELLITUS WITH MILD NONPROLIFERATIVE DIABETIC RETINOPATHY WITHOUT MACULAR EDEMA, LEFT
T1D	E10.3293	TYPE 1 DIABETES MELLITUS WITH MILD NONPROLIFERATIVE DIABETIC RETINOPATHY WITHOUT MACULAR EDEMA, BILA
T1D	E10.3299	TYPE 1 DIABETES MELLITUS WITH MILD NONPROLIFERATIVE DIABETIC RETINOPATHY WITHOUT MACULAR EDEMA, UNSP
T1D	E10.331	TYPE 1 DIABETES MELLITUS WITH MODERATE NONPROLIFERATIVE DIABETIC RETINOPATHY WITH MACULAR EDEMA
T1D	E10.3311	TYPE 1 DIABETES MELLITUS WITH MODERATE NONPROLIFERATIVE DIABETIC RETINOPATHY WITH MACULAR EDEMA, RIG
T1D	E10.3312	TYPE 1 DIABETES MELLITUS WITH MODERATE NONPROLIFERATIVE DIABETIC RETINOPATHY WITH MACULAR EDEMA, LEF
T1D	E10.3313	TYPE 1 DIABETES MELLITUS WITH MODERATE NONPROLIFERATIVE DIABETIC RETINOPATHY WITH MACULAR EDEMA, BIL
T1D	E10.3319	TYPE 1 DIABETES MELLITUS WITH MODERATE NONPROLIFERATIVE DIABETIC RETINOPATHY WITH MACULAR EDEMA, UNS
T1D	E10.339	TYPE 1 DIABETES MELLITUS WITH MODERATE NONPROLIFERATIVE DIABETIC RETINOPATHY WITHOUT MACULAR EDEMA
T1D	E10.3391	TYPE 1 DIABETES MELLITUS WITH MODERATE NONPROLIFERATIVE DIABETIC RETINOPATHY WITHOUT MACULAR EDEMA,
T1D	E10.3392	TYPE 1 DIABETES MELLITUS WITH MODERATE NONPROLIFERATIVE DIABETIC RETINOPATHY WITHOUT MACULAR EDEMA,
T1D	E10.3393	TYPE 1 DIABETES MELLITUS WITH MODERATE NONPROLIFERATIVE DIABETIC RETINOPATHY WITHOUT MACULAR EDEMA,
T1D	E10.3399	TYPE 1 DIABETES MELLITUS WITH MODERATE NONPROLIFERATIVE DIABETIC RETINOPATHY WITHOUT MACULAR EDEMA,
T1D	E10.341	TYPE 1 DIABETES MELLITUS WITH SEVERE NONPROLIFERATIVE DIABETIC RETINOPATHY WITH MACULAR EDEMA
T1D	E10.3411	TYPE 1 DIABETES MELLITUS WITH SEVERE NONPROLIFERATIVE DIABETIC RETINOPATHY WITH MACULAR EDEMA, RIGHT
T1D	E10.3412	TYPE 1 DIABETES MELLITUS WITH SEVERE NONPROLIFERATIVE DIABETIC RETINOPATHY WITH MACULAR EDEMA, LEFT
T1D	E10.3413	TYPE 1 DIABETES MELLITUS WITH SEVERE NONPROLIFERATIVE DIABETIC RETINOPATHY WITH MACULAR EDEMA, BILAT
T1D	E10.3419	TYPE 1 DIABETES MELLITUS WITH SEVERE NONPROLIFERATIVE DIABETIC RETINOPATHY WITH MACULAR EDEMA, UNSPE
T1D	E10.349	TYPE 1 DIABETES MELLITUS WITH SEVERE NONPROLIFERATIVE DIABETIC RETINOPATHY WITHOUT MACULAR EDEMA
T1D	E10.3491	TYPE 1 DIABETES MELLITUS WITH SEVERE NONPROLIFERATIVE DIABETIC RETINOPATHY WITHOUT MACULAR EDEMA, RI
T1D	E10.3492	TYPE 1 DIABETES MELLITUS WITH SEVERE NONPROLIFERATIVE DIABETIC RETINOPATHY WITHOUT MACULAR EDEMA, LE
T1D	E10.3493	TYPE 1 DIABETES MELLITUS WITH SEVERE NONPROLIFERATIVE DIABETIC RETINOPATHY WITHOUT MACULAR EDEMA, BI
T1D	E10.3499	TYPE 1 DIABETES MELLITUS WITH SEVERE NONPROLIFERATIVE DIABETIC RETINOPATHY WITHOUT MACULAR EDEMA, UN
T1D	E10.351	TYPE 1 DIABETES MELLITUS WITH PROLIFERATIVE DIABETIC RETINOPATHY WITH MACULAR EDEMA
T1D	E10.3511	TYPE 1 DIABETES MELLITUS WITH PROLIFERATIVE DIABETIC RETINOPATHY WITH MACULAR EDEMA, RIGHT EYE
T1D	E10.3512	TYPE 1 DIABETES MELLITUS WITH PROLIFERATIVE DIABETIC RETINOPATHY WITH MACULAR EDEMA, LEFT EYE
T1D	E10.3513	TYPE 1 DIABETES MELLITUS WITH PROLIFERATIVE DIABETIC RETINOPATHY WITH MACULAR EDEMA, BILATERAL
T1D	E10.3519	TYPE 1 DIABETES MELLITUS WITH PROLIFERATIVE DIABETIC RETINOPATHY WITH MACULAR EDEMA, UNSPECIFIED EYE
T1D	E10.3521	TYPE 1 DIABETES MELLITUS WITH PROLIFERATIVE DIABETIC RETINOPATHY WITH TRACTION RETINAL DETACHMENT IN
T1D	E10.3522	TYPE 1 DIABETES MELLITUS WITH PROLIFERATIVE DIABETIC RETINOPATHY WITH TRACTION RETINAL DETACHMENT IN
T1D	E10.3523	TYPE 1 DIABETES MELLITUS WITH PROLIFERATIVE DIABETIC RETINOPATHY WITH TRACTION RETINAL DETACHMENT IN
T1D	E10.3529	TYPE 1 DIABETES MELLITUS WITH PROLIFERATIVE DIABETIC RETINOPATHY WITH TRACTION RETINAL DETACHMENT IN
T1D	E10.3531	TYPE 1 DIABETES MELLITUS WITH PROLIFERATIVE DIABETIC RETINOPATHY WITH TRACTION RETINAL DETACHMENT NO
T1D	E10.3532	TYPE 1 DIABETES MELLITUS WITH PROLIFERATIVE DIABETIC RETINOPATHY WITH TRACTION RETINAL DETACHMENT NO
T1D	E10.3533	TYPE 1 DIABETES MELLITUS WITH PROLIFERATIVE DIABETIC RETINOPATHY WITH TRACTION RETINAL DETACHMENT NO
T1D	E10.3539	TYPE 1 DIABETES MELLITUS WITH PROLIFERATIVE DIABETIC RETINOPATHY WITH TRACTION RETINAL DETACHMENT NO
T1D	E10.3541	TYPE 1 DIABETES MELLITUS WITH PROLIFERATIVE DIABETIC RETINOPATHY WITH COMBINED TRACTION RETINAL DETA
T1D	E10.3542	TYPE 1 DIABETES MELLITUS WITH PROLIFERATIVE DIABETIC RETINOPATHY WITH COMBINED TRACTION RETINAL DETA
T1D	E10.3543	TYPE 1 DIABETES MELLITUS WITH PROLIFERATIVE DIABETIC RETINOPATHY WITH COMBINED TRACTION RETINAL DETA
T1D	E10.3549	TYPE 1 DIABETES MELLITUS WITH PROLIFERATIVE DIABETIC RETINOPATHY WITH COMBINED TRACTION RETINAL DETA
T1D	E10.3551	TYPE 1 DIABETES MELLITUS WITH STABLE PROLIFERATIVE DIABETIC RETINOPATHY, RIGHT EYE
T1D	E10.3552	TYPE 1 DIABETES MELLITUS WITH STABLE PROLIFERATIVE DIABETIC RETINOPATHY, LEFT EYE
T1D	E10.3553	TYPE 1 DIABETES MELLITUS WITH STABLE PROLIFERATIVE DIABETIC RETINOPATHY, BILATERAL
T1D	E10.3559	TYPE 1 DIABETES MELLITUS WITH STABLE PROLIFERATIVE DIABETIC RETINOPATHY, UNSPECIFIED EYE
T1D	E10.359	TYPE 1 DIABETES MELLITUS WITH PROLIFERATIVE DIABETIC RETINOPATHY WITHOUT MACULAR EDEMA
T1D	E10.3591	TYPE 1 DIABETES MELLITUS WITH PROLIFERATIVE DIABETIC RETINOPATHY WITHOUT MACULAR EDEMA, RIGHT EYE
T1D	E10.3592	TYPE 1 DIABETES MELLITUS WITH PROLIFERATIVE DIABETIC RETINOPATHY WITHOUT MACULAR EDEMA, LEFT EYE
T1D	E10.3593	TYPE 1 DIABETES MELLITUS WITH PROLIFERATIVE DIABETIC RETINOPATHY WITHOUT MACULAR EDEMA, BILATERAL
T1D	E10.3599	TYPE 1 DIABETES MELLITUS WITH PROLIFERATIVE DIABETIC RETINOPATHY WITHOUT MACULAR EDEMA, UNSPECIFIED
T1D	E10.36	TYPE 1 DIABETES MELLITUS WITH DIABETIC CATARACT
T1D	E10.37X1	TYPE 1 DIABETES MELLITUS WITH DIABETIC MACULAR EDEMA, RESOLVED FOLLOWING TREATMENT, RIGHT EYE
T1D	E10.37X2	TYPE 1 DIABETES MELLITUS WITH DIABETIC MACULAR EDEMA, RESOLVED FOLLOWING TREATMENT, LEFT EYE
T1D	E10.37X3	TYPE 1 DIABETES MELLITUS WITH DIABETIC MACULAR EDEMA, RESOLVED FOLLOWING TREATMENT, BILATERAL
T1D	E10.37X9	TYPE 1 DIABETES MELLITUS WITH DIABETIC MACULAR EDEMA, RESOLVED FOLLOWING TREATMENT, UNSPECIFIED EYE
T1D	E10.39	TYPE 1 DIABETES MELLITUS WITH OTHER DIABETIC OPHTHALMIC COMPLICATION
T1D	E10.40	TYPE 1 DIABETES MELLITUS WITH DIABETIC NEUROPATHY, UNSPECIFIED
T1D	E10.41	TYPE 1 DIABETES MELLITUS WITH DIABETIC MONONEUROPATHY
T1D	E10.42	TYPE 1 DIABETES MELLITUS WITH DIABETIC POLYNEUROPATHY
T1D	E10.43	TYPE 1 DIABETES MELLITUS WITH DIABETIC AUTONOMIC (POLY)NEUROPATHY
T1D	E10.44	TYPE 1 DIABETES MELLITUS WITH DIABETIC AMYOTROPHY
T1D	E10.49	TYPE 1 DIABETES MELLITUS WITH OTHER DIABETIC NEUROLOGICAL COMPLICATION
T1D	E10.51	TYPE 1 DIABETES MELLITUS WITH DIABETIC PERIPHERAL ANGIOPATHY WITHOUT GANGRENE
T1D	E10.52	TYPE 1 DIABETES MELLITUS WITH DIABETIC PERIPHERAL ANGIOPATHY WITH GANGRENE
T1D	E10.59	TYPE 1 DIABETES MELLITUS WITH OTHER CIRCULATORY COMPLICATIONS
T1D	E10.610	TYPE 1 DIABETES MELLITUS WITH DIABETIC NEUROPATHIC ARTHROPATHY
T1D	E10.618	TYPE 1 DIABETES MELLITUS WITH OTHER DIABETIC ARTHROPATHY
T1D	E10.620	TYPE 1 DIABETES MELLITUS WITH DIABETIC DERMATITIS
T1D	E10.621	TYPE 1 DIABETES MELLITUS WITH FOOT ULCER
T1D	E10.622	TYPE 1 DIABETES MELLITUS WITH OTHER SKIN ULCER
T1D	E10.628	TYPE 1 DIABETES MELLITUS WITH OTHER SKIN COMPLICATIONS
T1D	E10.630	TYPE 1 DIABETES MELLITUS WITH PERIODONTAL DISEASE
T1D	E10.638	TYPE 1 DIABETES MELLITUS WITH OTHER ORAL COMPLICATIONS
T1D	E10.641	TYPE 1 DIABETES MELLITUS WITH HYPOGLYCEMIA WITH COMA
T1D	E10.649	TYPE 1 DIABETES MELLITUS WITH HYPOGLYCEMIA WITHOUT COMA
T1D	E10.65	TYPE 1 DIABETES MELLITUS WITH HYPERGLYCEMIA
T1D	E10.69	TYPE 1 DIABETES MELLITUS WITH OTHER SPECIFIED COMPLICATION
T1D	E10.8	TYPE 1 DIABETES MELLITUS WITH UNSPECIFIED COMPLICATIONS
T1D	E10.9	TYPE 1 DIABETES MELLITUS WITHOUT COMPLICATIONS

## Sheet: DIABETES-MEDS
Name	Name_Alternate	Class
acarbose	Precose	Alpha-glucosidase inhibitor
alogliptin	Nesina	Dipeptidyl peptidase-4 (DPP-4) inhibitor
alogliptin-metformin	Kazano	Dipeptidyl peptidase-4 (DPP-4) inhibitor
Bromocriptine	Cycloset	dopamine agonist
canagliflozin	Invokana	Sodium-glucose transporter (SGLT) 2 inhibitor
chlorpropamide	Diabinese	Sulfonylurea
dapagliflozin	Farxiga	Sodium-glucose transporter (SGLT) 2 inhibitor
dulaglutide	Trulicity	Glucagon-like peptide-1 receptor agonists (GLP-1 receptor agonist
empagliflozin	Jardiance	Sodium-glucose transporter (SGLT) 2 inhibitor
empagliflozin-linagliptin	Glyxambi	Sodium-glucose transporter (SGLT) 2 inhibitor
empagliflozin-metformin	Synjardy	Sodium-glucose transporter (SGLT) 2 inhibitor
ertugliflozin	Steglatro	Sodium-glucose transporter (SGLT) 2 inhibitor
exenatide	Byetta	Glucagon-like peptide-1 receptor agonists (GLP-1 receptor agonist
glimepiride	Amaryl	Sulfonylurea
glipizide	Glucotrol	Sulfonylurea
glyburide	DiaBeta, Glynase, Micronase	Sulfonylurea
glyburide-metformin	Glucovance	Sulfonylurea
insulin		Insulin
linagliptin	Tradjenta	Dipeptidyl peptidase-4 (DPP-4) inhibitor
linagliptin-metformin	Jentadueto	Dipeptidyl peptidase-4 (DPP-4) inhibitor
liraglutide	Victoza	Glucagon-like peptide-1 receptor agonists (GLP-1 receptor agonist
metformin	Glucophage, Metformin Hydrochloride ER, Glumetza, Riomet, Fortamet.	Biguanide
metformin-saxagliptin	Kombiglyze XR	Biguanide
metformin-sitagliptin	Janumet	Biguanide
miglitol	Glyset	Alpha-glucosidase inhibitor
nateglinide	Starlix	Meglitinide
pioglitazone	Actos	Thiazolidinedione
repaglinide	Prandin	Meglitinide
rosiglitazone	Avandia	Thiazolidinedione
saxagliptin	Onglyza	Dipeptidyl peptidase-4 (DPP-4) inhibitor
semaglutide	Ozempic	Glucagon-like peptide-1 receptor agonists (GLP-1 receptor agonist
sitagliptin	Januvia	Dipeptidyl peptidase-4 (DPP-4) inhibitor
tolazamide	Tolinase	Sulfonylurea
tolbutamide	Orinase, Tol-Tab	Sulfonylurea
