# Supplementary material for: Psychiatric factors predict type 2 diabetes mellitus in US Veterans
Source: Schizophrenia (Heidelb). 2025 Apr 17;11(1):63. doi: 10.1038/s41537-025-00616-y (PMC12003899; doi:10.1038/s41537-025-00616-y)
Supplement: Supplementary file 3 — Supplemental Table 2 [file 41537_2025_616_MOESM3_ESM.xlsx]

## Sheet: Table Legend
Supplemental Table 2. Prevalence of Type 2 Diabetes Mellitus per Ancestry Groups by Psychiatric Diagnosis (Tab1) and by Sex (Tab2). The per cent of individuals is displayed in parenthesis and was determined by dividing the cell count by the total number of Veterans (N=543,979). Fractions do not add to 100 due to rounding.

## Sheet: T2Dprev_psyDX
Race/ethnicity Group	Non-Psychiatric Control (NPC) N=429,981	Major Depression (MDD) N=68,409	Bipolar (BP) N=36,150	Schizophrenia (SZ) N=5,728	Schizoaffective (SZA) N=3,711	Diabetes Diagnosis
European American N=416,528	201345 (37.01%)	28516 (5.24%)	16741 (3.08%)	1459 (0.27%)	1180 (0.22%)	Diabetes Control N=249,241
	39988 (7.35%)	5026 (0.92%)	2439 (0.45%)	520 (0.1%)	250 (0.05%)	preT2D N=48,223
	95723 (17.6%)	13963 (2.57%)	7628 (1.4%)	974 (0.18%)	776 (0.14%)	T2D N=119,064
African American N=68,494	24947 (4.59%)	6898 (1.27%)	2965 (0.55%)	876 (0.16%)	497 (0.09%)	Diabetes Control N=36,183
	6494 (1.19%)	1844 (0.34%)	724 (0.13%)	343 (0.06%)	162 (0.03%)	preT2D N=9,567
	15200 (2.79%)	4409 (0.81%)	1889 (0.35%)	840 (0.15%)	406 (0.07%)	T2D N=22,744
Other N=41,802	22688 (4.17%)	2649 (0.49%)	1413 (0.26%)	219 (0.04%)	132 (0.02%)	Diabetes Control N=27,101
	3077 (0.57%)	368 (0.07%)	179 (0.03%)	51 (0.01%)	17 (0%)	preT2D N=3,692
	9102 (1.67%)	1110 (0.2%)	588 (0.11%)	126 (0.02%)	83 (0.02%)	T2D N=11,009
Hispanic/ Latinx N=10,961	4599 (0.85%)	1651 (0.3%)	691 (0.13%)	110 (0.02%)	76 (0.01%)	Diabetes Control N=7,127
	408 (0.08%)	153 (0.03%)	78 (0.01%)	10 (0%)	6 (0%)	preT2D N=655
	1884 (0.35%)	773 (0.14%)	324 (0.06%)	131 (0.02%)	67 (0.01%)	T2D N=3,179
Native Hawaiian/ Pacific Islander N=2,531	1144 (0.21%)	222 (0.04%)	107 (0.02%)	13 (0%)	13 (0%)	Diabetes Control N=1,499
	208 (0.04%)	30 (0.01%)	16 (0%)	5 (0%)	4 (0%)	preT2D N=263
	580 (0.11%)	113 (0.02%)	58 (0.01%)	10 (0%)	8 (0%)	T2D N=769
Asian N=1,971	1106 (0.2%)	285 (0.05%)	94 (0.02%)	15 (0%)	14 (0%)	Diabetes Control N=1,514
	95 (0.02%)	26 (0%)	10 (0%)	0 (0%)	2 (0%)	preT2D N=133
	239 (0.04%)	57 (0.01%)	18 (0%)	4 (0%)	6 (0%)	T2D N=324
American Indian N=1,692	734 (0.13%)	189 (0.03%)	136 (0.03%)	12 (0%)	7 (0%)	Diabetes Control N=1,078
	116 (0.02%)	25 (0%)	8 (0%)	4 (0%)	2 (0%)	preT2D N=155
	304 (0.06%)	102 (0.02%)	44 (0.01%)	6 (0%)	3 (0%)	T2D N=459

## Sheet: T2Dprev_sex
Race/ethnicity Group	Male N=506,596	Female N=37,383	Diabetes Diagnosis
European American N=416,528	230968 (42.46%)	18273 (3.36%)	Diabetes Control N=249,241
	46144 (8.48%)	2079 (0.38%)	preT2D N=48,223
	115904 (21.31%)	3160 (0.58%)	T2D N=119,064
African American N=68,494	30329 (5.58%)	5854 (1.08%)	Diabetes Control N=36,183
	8417 (1.55%)	1150 (0.21%)	preT2D N=9,567
	21020 (3.86%)	1724 (0.32%)	T2D N=22,744
American Indian N=1,692	908 (0.17%)	170 (0.03%)	Diabetes Control N=1,078
	140 (0.03%)	15 (0%)	preT2D N=155
	435 (0.08%)	24 (0%)	T2D N=459
Asian N=1,971	1253 (0.23%)	261 (0.05%)	Diabetes Control N=1,514
	112 (0.02%)	21 (0%)	preT2D N=133
	291 (0.05%)	33 (0.01%)	T2D N=324
Native Hawaiian/ Pacific Islander N=2,531	1329 (0.24%)	170 (0.03%)	Diabetes Control N=1,499
	241 (0.04%)	22 (0%)	preT2D N=263
	722 (0.13%)	47 (0.01%)	T2D N=769
Other N=41,802	24611 (4.52%)	2490 (0.46%)	Diabetes Control N=27,101
	3487 (0.64%)	205 (0.04%)	preT2D N=3,692
	10640 (1.96%)	369 (0.07%)	T2D N=11,009
Hispanic/ Latinx N=10,961	6043 (1.11%)	1084 (0.2%)	Diabetes Control N=7,127
	597 (0.11%)	58 (0.01%)	preT2D N=655
	3005 (0.55%)	174 (0.03%)	T2D N=3,179
