# Supplementary material for: Psychiatric factors predict type 2 diabetes mellitus in US Veterans
Source: Schizophrenia (Heidelb). 2025 Apr 17;11(1):63. doi: 10.1038/s41537-025-00616-y (PMC12003899; doi:10.1038/s41537-025-00616-y)
Supplement: Supplementary file 4 — Supplemental Table 3 [file 41537_2025_616_MOESM4_ESM.xlsx]

## Sheet: Table Legend
Supplemental Table 3. Characteristics of Veterans prescribed selective serotonin reuptake inhibitor and mood stabilizer medications

## Sheet: SSRI x MS
	Veterans prescribed (SSRI, mood stabilizer)	Veterans not prescribed (SSRI, mood stabilizer)
Characteristics (N)	89482	454497
Demographics (% total)
Sex (male)	78,003 (87.2%)	428,593 (94.3%)
BMI (EHR Last Report; kg/m2)	29.8 [SD = 6.5]	28.4 [SD = 5.9]
Age (2019; years)	57.6 [SD = 15.5]	67.5 [SD = 17.5]
Weight (median; pounds)	207.1 [SD = 44.6]	198.3 [SD = 42.0]
Race/ethnicity
African American (AA)	15,828 (17.7%)	52,666 (11.6%)
American Indian (AI)	438 (0.5%)	1,254 (0.3%)
Asian (AS)	324 (0.4%)	1,647 (0.4%)
European American (EA)	64,160 (71.7%)	352,368 (77.5%)
Hispanic/Latinx (HS)	3,325 (3.7%)	7,636 (1.7%)
Native Hawaiian/Pacific Islander (HiPac)	441 (0.5%)	2,090 (0.5%)
Other	4,966 (5.5%)	36,836 (8.1%)
Marital Status
Divorced	23,986 (26.8%)	76,247 (16.8%)
Married	40,418 (45.2%)	256,104 (56.3%)
Never	15,237 (17.0%)	61,054 (13.4%)
Separated	5,228 (5.8%)	12,503 (2.8%)
Unknown	458 (0.5%)	5,356 (1.2%)
Widowed	4,155 (4.6%)	43,233 (9.5%)
RUCC (Rural-Urban Continuum Code)#
Urban (RUCC 1:3)	74,076 (82.8%)	380,761 (83.8%)
Rural (RUCC 4:9)	15,406 (17.2%	73,736 (16.2%)
Psychiatric Phenotype (% total)
Psychiatric Diagnoses
Bipolar Disorder (BD)	22,648 (25.3%)	13,502 (3.0%)
Major Depressive Disorder (MDD)	30,122 (33.7%)	38,287 (8.4%)
Schizoaffective Disorder (SZA)	2,212 (2.5%)	1,499 (0.3%)
Schizophrenia (SZ)	1,899 (2.1%)	3,829 (0.8%)
Antipsychotic Medications (APM)
Generation 1 (N=14 medications assessed)	14,406 (16.1%)	17,511 (3.9%)
Generation 2 (N=13 medications assessed)	36,845 (41.2%)	26,283 (5.8%)
Clozapine	277 (0.3%)	150 (<0.1%)
Lithium	6,374 (7.1%)	1,141 (0.3%)
Antidepressants (ADP)
ADP Class
Atypical (N=2 medications assessed)	33,024 (36.9%)	34,944 (7.7%)
Monoamine oxidase inhibitor (MAOI)	44 (<0.1%)	27 (<0.1%)
(N=1 medication assessed)
Serotonin and norepinephrine reuptake inhibitor (SNRI)	34,566 (38.6%)	28,811 (6.3%)
(N=3 medications assessed)
Tricyclic Antidepressant (TCA)	11,721 (13.1%)	10,481 (2.3%)
(N=3 medications assessed)
Diabetes Phenotype (% total)
Diabetes
Type 2 Diabetes Mellitus	30,896 (34.5%)	126,652 (27.9%)
Pre-Type 2 Diabetes Mellitus	8,836 (9.9%)	53,852 (11.8%)
Unaffected	49,750 (55.6%)	273,993 (60.3%)
Anti-Diabetic Medications Prescribed
(% APMs Prescribed)
Prescriptions (N indiv ≥ 180)	26,183 (29.3%)	91,113 (20.0%)
Prescriptions (1 ≤ N indiv < 180)	2,082 (2.3%)	6,627 (1.5%)
Never Prescribed (N indiv)	61,217 (68.4%)	356,757 (78.5%)
#determined as the most frequently lived address
